# Supplementary material for: A Modified Meiotic Recombination in Brassica napus Largely Improves Its Breeding Efficiency
Source: Biology (Basel). 2021 Aug 13;10(8):771. doi: 10.3390/biology10080771 (PMC8389541; doi:10.3390/biology10080771)
Supplement: Supplementary file 1 [file biology-10-00771-s001.zip]

Archive with 1 entries (1 files):
- biology-1317319-supplementary.pdf
